# Supplementary material for: Preparation of Laser-Ablated Ag Nanoparticle–MMT Clay-Based Beeswax Antibiofilm Coating
Source: Antibiotics (Basel). 2023 Jan 17;12(2):194. doi: 10.3390/antibiotics12020194 (PMC9952241; doi:10.3390/antibiotics12020194)
Supplement: Supplementary file 1 [file antibiotics-12-00194-s001.zip]

Archive with 1 entries (1 files):
- antibiotics-2168023-supplementary.pdf
